# Supplementary material for: Feasibility of Carbon Dioxide Storage Resource Use within Climate Change Mitigation Scenarios for the United States
Source: Environ Sci Technol. 2023 Sep 26;57(40):14938–49. doi: 10.1021/acs.est.3c00790 (PMC10569028; doi:10.1021/acs.est.3c00790)
Supplement: Supplementary file 2 — es3c00790_si_002.xlsx [file es3c00790_si_002.xlsx]

## Sheet: Title
The feasibility of carbon dioxide storage resource use within climate change mitigation scenarios for the USA
Yuting Zhanga*, Christoper Jacksona, Nihal Darraja, and Samuel Krevora
a Department of Earth Science and Engineering, Imperial College London, Exhibition Road, London, SW7 2BX, UK
*Email: yuting.zhang16@imperial.ac.uk

## Sheet: README
US CCS planned and Existing Projects 2022

## Sheet: National
Year	Storage Rate (Mt/Year)	Cumulative Storage (Mt)	Cumulative Storage (Gt)	Growth		No.	Industry		Title	Operation Date	Capture Capacity (Mtpa)		1972	1973	1974	1975	1976	1977	1978	1979	1980	1981	1982	1983	1984	1985	1986	1987	1988	1989	1990	1991	1992	1993	1994	1995	1996	1997	1998	1999	2000	2001	2002	2003	2004	2005	2006	2007	2008
1972	0.4	0.4	0.0004			1	Natural gas processing	Texas	Terrell Natural Gas Processing Plant	1972	0.4	Storage Rate [Mt/y]	0.4	0.4	0.4	0.4	0.4	0.4	0.4	0.4	0.4	0.4	0.4	0.4	0.4	0.4	0.4	0.4	0.4	0.4	0.4	0.4	0.4	0.4	0.4	0.4	0.4	0.4	0.4	0.4	0.4	0.4	0.4	0.4	0.4	0.4	0.4	0.4	0.4
1973	0.4	0.8	0.0008	0		2	Fertiliser production	Oklahoma	Enid Fertiliser	1982	0.2												0.2	0.2	0.2	0.2	0.2	0.2	0.2	0.2	0.2	0.2	0.2	0.2	0.2	0.2	0.2	0.2	0.2	0.2	0.2	0.2	0.2	0.2	0.2	0.2	0.2	0.2	0.2
1974	0.4	1.2	0.0012	0		3	Natural gas processing	Wyoming	Shute Creek Gas Processing Plant	1986	7																7	7	7	7	7	7	7	7	7	7	7	7	7	7	7	7	7	7	7	7	7	7	7
1975	0.4	1.6	0.0016	0		4	Synthetic NG - Coal Gasification	North Dakota	Great Plains Synfuels Plant and Weyburn-Midale	2000	3																														3	3	3	3	3	3	3	3	3
1976	0.4	2	0.002	0		5	Natural gas processing	Michigan	Core Energy CO2-EOR	2003	0.35																																	0.35	0.35	0.35	0.35	0.35	0.35
1977	0.4	2.4	0.0024	0		6	Ethanol production	Kansas	Arkalon CO2 Compression Facility	2009	0.29
1978	0.4	2.8	0.0028	0		7	Natural gas processing	Texas	Century Plant	2010	5
1979	0.4	3.2	0.0032	0		8	Ethanol production	Kansas	Bonanza BioEnergy CCUS EOR	2012	0.1
1980	0.4	3.6	0.0036	0		9	Fertiliser Production	Louisiana	PCS Nitrogen	2013	0.3
1981	0.4	4	0.004	0		10	Natural gas processing	Wyoming	Lost Cabin Gas Plant	2013	0.9
1982	0.6	4.6	0.0046	0.5		11	Hydrogen production	Texas	Air Products Steam Methane Reformer	2013	1
1983	0.6	5.2	0.0052	0		12	Fertiliser production	Kansas	Coffeyville Gasification Plant	2013	1
1984	0.6	5.8	0.0058	0		13	Power generation	Texas	Petra Nova Carbon Capture	2017	1.4
1985	0.6	6.4	0.0064	0		14	Ethanol production	Illinois	Illinois Industrial CCS	2017	1
1986	7.6	14	0.014	11.6667		15	Ethanol production	Texas	Project Interseqt - Hereford Ethano Plant	2021	0.3
1987	7.6	21.6	0.0216	0		16	Ethanol production	Texas	Project Interseqt - Plainview Ethanol Plant	2021	0.33
1988	7.6	29.2	0.0292	0		17	Fertiliser production	Idiana	Wabash CO2 Sequestration	2022	1.75
1989	7.6	36.8	0.0368	0		18	Power generation	New Mexico	San Juan Generating Station	2023	6
1990	7.6	44.4	0.0444	0		19	Chemical production	Mississippi	Velovys' Bayou Fuels Negative Emissions Project	2024	0.5
1991	7.6	52	0.052	0		20	Power generation	california	Cal Capture	2024	1.4
1992	7.6	59.6	0.0596	0		21	Chemical production	Louisiana	Lake Charles Methanol	2025	4
1993	7.6	67.2	0.0672	0		22	Power generation	Wyoming	Dry Fork Integrated CCS	2025	3
1994	7.6	74.8	0.0748	0		23	Power generation and ethanol production	Illinois	Carbonsafe Illinois - Macon County	2025	5
1995	7.6	82.4	0.0824	0		24	Power generation	Texas	Mustang Station of Golden Spread Electric Cooperative Carbon Capture	2025	1.5
1996	7.6	90	0.09	0		25	Power generation	Nebraska	Gerald Gentlemen Station	2025	3.8
1997	7.6	97.6	0.0976	0		26	Power Generation	Illinois	Prairie State Generating Station Carbon Capture	2025	6
1998	7.6	105.2	0.1052	0		27	Chemical Production	Illinois	The illinois Clean Fuels Project	2025	2.7
1999	7.6	112.8	0.1128	0		28	Ethanol production	North Dakota	Red Trail Energy VECCS	2025	0.18
2000	10.6	123.4	0.1234	0.394737		29	Power Generation	Mississippi	Plant Daniel	2025	1.5
2001	10.6	134	0.134	0		30		california	Clean Energy Systems Carbon Negative Energy Plant - Central valley	2025	0.32
2002	10.6	144.6	0.1446	0		31	Power generation	North Dakota	Project Tundra	2025	3.6
2003	10.95	155.55	0.15555	0.0330189		32	Power generation and ethanol production	Nebraska, Kansas	Integrated Mid-Continent Stacked CCS Hub	2025	2
2004	10.95	166.5	0.1665	0		33	Ethanol production	Texas	Oxy and White Energy Ethanol for Facility	2021	0.7
2005	10.95	177.45	0.17745	0		34	Direct air capture	Texas	Oxy and Carbon Engineering DACCS	2025	1
2006	10.95	188.4	0.1884	0		35	Cement production	Colorado	Lafarge Holcim Cement	2025	0.72
2007	10.95	199.35	0.19935	0		36		Mississippi	Project ECO2S - Kemper County	2026	3
2008	10.95	210.3	0.2103	0		37	Power Generation	Texas	THe ZEROS	2029	1.5
2009	11.24	221.54	0.22154	0.026484		Total Rate [Mt/y]							0.4	0.4	0.4	0.4	0.4	0.4	0.4	0.4	0.4	0.4	0.6	0.6	0.6	0.6	7.6	7.6	7.6	7.6	7.6	7.6	7.6	7.6	7.6	7.6	7.6	7.6	7.6	7.6	10.6	10.6	10.6	10.95	10.95	10.95	10.95	10.95	10.95
2010	16.24	237.78	0.23778	0.44484		Growth								0	0	0	0	0	0	0	0	0	0.5	0	0	0	11.6667	0	0	0	0	0	0	0	0	0	0	0	0	0	0.394737	0	0	0.0330189	0	0	0	0	0
2011	16.24	254.02	0.25402	0		Cumulative Storage [Mt]							0.5	0.9	1.3	1.7	2.1	2.5	2.9	3.3	3.7	4.1	4.7	5.3	5.9	6.5	14.1	21.7	29.3	36.9	44.5	52.1	59.7	67.3	74.9	82.5	90.1	97.7	105.3	112.9	123.5	134.1	144.7	155.65	166.6	177.55	188.5	199.45	210.4
2012	16.34	270.36	0.27036	0.00615764
2013	19.54	289.9	0.2899	0.195838									0.4	0.4	0.4	0.4	0.4	0.4	0.4	0.4	0.4	0.4	0.6	0.6	0.6	0.6	7.6	7.6	7.6	7.6	7.6	7.6	7.6	7.6	7.6	7.6	7.6	7.6	7.6	7.6	10.6	10.6	10.6	10.95	10.95	10.95	10.95	10.95	10.95
2014	19.54	309.44	0.30944	0
2015	19.54	328.98	0.32898	0
2016	19.54	348.52	0.34852	0
2017	21.94	370.46	0.37046	0.122825
2018	21.94	392.4	0.3924	0
2019	21.94	414.34	0.41434	0
2020	20.54	434.88	0.43488	-0.0638104
2021	21.87	456.75	0.45675	0.0647517
2022	23.62	480.37	0.48037	0.0800183
2023	29.62	509.99	0.50999	0.254022
2024	31.52	541.51	0.54151	0.0641458
2025	66.84	608.35	0.60835	1.12056
2026	69.84	678.19	0.67819	0.0448833
2027	69.84	748.03	0.74803	0
2028	69.84	817.87	0.81787	0
2029	69.84	887.71	0.88771	0
2030	69.84	957.55	0.95755	0
				0.0899506
3
[truncated: 23 more columns]

## Sheet: California
Year	Storage Rate (Mt/yr)	Cumulative Storage (Mt)	Growth			Industry	Proejct	Operation Date	Capture Capacity (Mtpa)		2024	2025	2026	2027	2028	2029	2030
2024	1.4	1.4					Clean Energy Systems Carbon Negative Energy Plant - Central valley	2025	0.32			0.32	0.32	0.32	0.32	0.32	0.32
2025	1.72	3.12	0.228571			Power generation	Cal Capture	2024	1.4		1.4	1.4	1.4	1.4	1.4	1.4	1.4
2026	1.72	4.84	0
2027	1.72	6.56	0						Total rate [Mt/yr]		1.4	1.72	1.72	1.72	1.72	1.72	1.72
2028	1.72	8.28	0
2029	1.72	10	0
2030	1.72	11.72	0
			0.0380952
		3.0443e-36
		-81.7798

## Sheet: North Dakota 
Year	Storage Rate (Mt/Year)	Cumulative Storage (Mt)	Cumulative Storage (Gt)	Growth		No.	Industry		Title	Operation Date	Capture Capacity (Mtpa)		1972	1973	1974	1975	1976	1977	1978	1979	1980	1981	1982	1983	1984	1985	1986	1987	1988	1989	1990	1991	1992	1993	1994	1995	1996	1997	1998	1999	2000	2001	2002	2003	2004	2005	2006	2007	2008
1972	0	0	0									Storage Rate [Mt/y]
1973	0	0	0
1974	0	0	0			1	Natural gas processing	Wyoming	Shute Creek Gas Processing Plant	1986	7																7	7	7	7	7	7	7	7	7	7	7	7	7	7	7	7	7	7	7	7	7	7	7
1975	0	0	0			2	Synthetic NG - Coal Gasification	North Dakota	Great Plains Synfuels Plant and Weyburn-Midale	2000	3																														3	3	3	3	3	3	3	3	3
1976	0	0	0
1977	0	0	0
1978	0	0	0
1979	0	0	0
1980	0	0	0
1981	0	0	0			1	Natural gas processing	Wyoming	Lost Cabin Gas Plant	2013	0.9
1982	0	0	0
1983	0	0	0
1984	0	0	0
1985	0	0	0
1986	7	7	0.007
1987	7	14	0.014	0
1988	7	21	0.021	0
1989	7	28	0.028	0
1990	7	35	0.035	0
1991	7	42	0.042	0
1992	7	49	0.049	0
1993	7	56	0.056	0		1	Power generation	Wyoming	Dry Fork Integrated CCS	2025	3
1994	7	63	0.063	0
1995	7	70	0.07	0
1996	7	77	0.077	0
1997	7	84	0.084	0
1998	7	91	0.091	0
1999	7	98	0.098	0		1	Ethanol production	North Dakota	Red Trail Energy VECCS	2025	0.18
2000	10	108	0.108	0.428571
2001	10	118	0.118	0
2002	10	128	0.128	0		1	Power generation	North Dakota	Project Tundra	2025	3.6
2003	10	138	0.138	0
2004	10	148	0.148	0
2005	10	158	0.158	0
2006	10	168	0.168	0
2007	10	178	0.178	0
2008	10	188	0.188	0
2009	10	198	0.198	0		Total Rate [Mt/y]							0	0	0	0	0	0	0	0	0	0	0	0	0	0	7	7	7	7	7	7	7	7	7	7	7	7	7	7	10	10	10	10	10	10	10	10	10
2010	10	208	0.208	0
2011	10	218	0.218	0
2012	10	228	0.228	0
2013	10.9	238.9	0.2389	0.09
2014	10.9	249.8	0.2498	0
2015	10.9	260.7	0.2607	0
2016	10.9	271.6	0.2716	0
2017	10.9	282.5	0.2825	0
2018	10.9	293.4	0.2934	0
2019	10.9	304.3	0.3043	0
2020	10	314.3	0.3143	-0.0825688
2021	10	324.3	0.3243	0
2022	10	334.3	0.3343	0
2023	10	344.3	0.3443	0
2024	10	354.3	0.3543	0
2025	16.78	371.08	0.37108	0.678
2026	16.78	387.86	0.38786	0
2027	16.78	404.64	0.40464	0
2028	16.78	421.42	0.42142	0
2029	16.78	438.2	0.4382	0
2030	16.78	454.98	0.45498	0
				0.0253182
			2.1726e-23
			-52.1835
[truncated: 23 more columns]

## Sheet: Midwestern 
Year	Storage Rate (Mt/Year)	Cumulative Storage (Mt)	Cumulative Storage (Gt)	Growth		No.	Industry		Title	Operation Date	Capture Capacity (Mtpa)		1972	1973	1974	1975	1976	1977	1978	1979	1980	1981	1982	1983	1984	1985	1986	1987	1988	1989	1990	1991	1992	1993	1994	1995	1996	1997	1998	1999	2000	2001	2002	2003	2004	2005	2006	2007	2008
1972	0	0	0									Storage Rate [Mt/y]
1973	0	0	0
1974	0	0	0
1975	0	0	0
1976	0	0	0			1	Natural gas processing	Michigan	Core Energy CO2-EOR	2003	0.35																																	0.35	0.35	0.35	0.35	0.35	0.35
1977	0	0	0
1978	0	0	0
1979	0	0	0
1980	0	0	0
1981	0	0	0
1982	0	0	0
1983	0	0	0
1984	0	0	0
1985	0	0	0			1	Ethanol production	Illinois	Illinois Industrial CCS	2017	1
1986	0	0	0
1987	0	0	0
1988	0	0	0			1	Fertiliser production	Idiana	Wabash CO2 Sequestration	2022	1.75
1989	0	0	0
1990	0	0	0
1991	0	0	0
1992	0	0	0
1993	0	0	0
1994	0	0	0			1	Power generation and ethanol production	Illinois	Carbonsafe Illinois - Macon County	2025	5
1995	0	0	0
1996	0	0	0
1997	0	0	0			1	Power Generation	Illinois	Prairie State Generating Station Carbon Capture	2025	6
1998	0	0	0			2	Chemical Production	Illinois	The illinois Clean Fuels Project	2025	2.7
1999	0	0	0
2000	0	0	0
2001	0	0	0
2002	0	0	0
2003	0.35	0.35	0.00035
2004	0.35	0.7	0.0007	0
2005	0.35	1.05	0.00105	0
2006	0.35	1.4	0.0014	0
2007	0.35	1.75	0.00175	0
2008	0.35	2.1	0.0021	0
2009	0.35	2.45	0.00245	0		Total Rate [Mt/y]							0	0	0	0	0	0	0	0	0	0	0	0	0	0	0	0	0	0	0	0	0	0	0	0	0	0	0	0	0	0	0	0.35	0.35	0.35	0.35	0.35	0.35
2010	0.35	2.8	0.0028	0
2011	0.35	3.15	0.00315	0
2012	0.35	3.5	0.0035	0
2013	0.35	3.85	0.00385	0
2014	0.35	4.2	0.0042	0
2015	0.35	4.55	0.00455	0
2016	0.35	4.9	0.0049	0
2017	1.35	6.25	0.00625	2.85714
2018	1.35	7.6	0.0076	0
2019	1.35	8.95	0.00895	0
2020	1.35	10.3	0.0103	0
2021	1.35	11.65	0.01165	0
2022	3.1	14.75	0.01475	1.2963
2023	3.1	17.85	0.01785	0
2024	3.1	20.95	0.02095	0
2025	16.8	37.75	0.03775	4.41935
2026	16.8	54.55	0.05455	0
2027	16.8	71.35	0.07135	0
2028	16.8	88.15	0.08815	0
2029	16.8	104.95	0.10495	0
2030	16.8	121.75	0.12175	0
				0.317511
			1.45284e-281
			-646.653
[truncated: 23 more columns]

## Sheet: Gulf Coast
Year	Storage Rate (Mt/Year)	Cumulative Storage (Mt)	Cumulative Storage (Gt)	Growth		No.	Industry		Title	Operation Date	Capture Capacity (Mtpa)		1972	1973	1974	1975	1976	1977	1978	1979	1980	1981	1982	1983	1984	1985	1986	1987	1988	1989	1990	1991	1992	1993	1994	1995	1996	1997	1998	1999	2000	2001	2002	2003	2004	2005	2006	2007	2008
1972	0.4	0.4	0.0004			1	Natural gas processing	Texas	Terrell Natural Gas Processing Plant	1972	0.4	Storage Rate [Mt/y]	0.4	0.4	0.4	0.4	0.4	0.4	0.4	0.4	0.4	0.4	0.4	0.4	0.4	0.4	0.4	0.4	0.4	0.4	0.4	0.4	0.4	0.4	0.4	0.4	0.4	0.4	0.4	0.4	0.4	0.4	0.4	0.4	0.4	0.4	0.4	0.4	0.4
1973	0.4	0.8	0.0008	0		2	Fertiliser production	Oklahoma	Enid Fertiliser	1982	0.2												0.2	0.2	0.2	0.2	0.2	0.2	0.2	0.2	0.2	0.2	0.2	0.2	0.2	0.2	0.2	0.2	0.2	0.2	0.2	0.2	0.2	0.2	0.2	0.2	0.2	0.2	0.2
1974	0.4	1.2	0.0012	0
1975	0.4	1.6	0.0016	0			Ethanol production	Kansas	Arkalon CO2 Compression Facility	2009	0.29
1976	0.4	2	0.002	0			Ethanol production	Kansas	Bonanza BioEnergy CCUS EOR	2012	0.1
1977	0.4	2.4	0.0024	0			Fertiliser production	Kansas	Coffeyville Gasification Plant	2013	1
1978	0.4	2.8	0.0028	0		1	Natural gas processing	Texas	Century Plant	2010	5
1979	0.4	3.2	0.0032	0
1980	0.4	3.6	0.0036	0		1	Fertiliser Production	Louisiana	PCS Nitrogen	2013	0.3
1981	0.4	4	0.004	0
1982	0.6	4.6	0.0046	0.5		1	Hydrogen production	Texas	Air Products Steam Methane Reformer	2013	1
1983	0.6	5.2	0.0052	0
1984	0.6	5.8	0.0058	0		1	Power generation	Texas	Petra Nova Carbon Capture	2017	1.4
1985	0.6	6.4	0.0064	0
1986	0.6	7	0.007	0		1	Ethanol production	Texas	Project Interseqt - Hereford Ethano Plant	2021	0.3
1987	0.6	7.6	0.0076	0		2	Ethanol production	Texas	Project Interseqt - Plainview Ethanol Plant	2021	0.33
1988	0.6	8.2	0.0082	0
1989	0.6	8.8	0.0088	0		1	Power generation	New Mexico	San Juan Generating Station	2023	6
1990	0.6	9.4	0.0094	0		2	Chemical production	Mississippi	Velovys' Bayou Fuels Negative Emissions Project	2024	0.5
1991	0.6	10	0.01	0
1992	0.6	10.6	0.0106	0		1	Chemical production	Louisiana	Lake Charles Methanol	2025	4
1993	0.6	11.2	0.0112	0
1994	0.6	11.8	0.0118	0
1995	0.6	12.4	0.0124	0		1	Power generation	Texas	Mustang Station of Golden Spread Electric Cooperative Carbon Capture	2025	1.5
1996	0.6	13	0.013	0
1997	0.6	13.6	0.0136	0
1998	0.6	14.2	0.0142	0
1999	0.6	14.8	0.0148	0
2000	0.6	15.4	0.0154	0		1	Power Generation	Mississippi	Plant Daniel	2025	1.5
2001	0.6	16	0.016	0
2002	0.6	16.6	0.0166	0			Power generation	Nebraska	Gerald Gentlemen Station	2025	3.8
2003	0.6	17.2	0.0172	0			Power generation and ethanol production	Nebraska, Kansas	Integrated Mid-Continent Stacked CCS Hub	2025	2
2004	0.6	17.8	0.0178	0		1	Ethanol production	Texas	Oxy and White Energy Ethanol for Facility	2021	0.7
2005	0.6	18.4	0.0184	0		2	Direct air capture	Texas	Oxy and Carbon Engineering DACCS	2025	1
2006	0.6	19	0.019	0			Cement production	Colorado	Lafarge Holcim Cement	2025	0.72
2007	0.6	19.6	0.0196	0		1		Mississippi	Project ECO2S - Kemper County	2026	3
2008	0.6	20.2	0.0202	0		2	Power Generation	Texas	THe ZEROS	2029	1.5
2009	0.89	21.09	0.02109	0.483333		Total Rate [Mt/y]							0.4	0.4	0.4	0.4	0.4	0.4	0.4	0.4	0.4	0.4	0.6	0.6	0.6	0.6	0.6	0.6	0.6	0.6	0.6	0.6	0.6	0.6	0.6	0.6	0.6	0.6	0.6	0.6	0.6	0.6	0.6	0.6	0.6	0.6	0.6	0.6	0.6
2010	5.89	26.98	0.02698	5.61798
2011	5.89	32.87	0.03287	0
2012	5.99	38.86	0.03886	0.0169779
2013	8.29	47.15	0.04715	0.383973
2014	8.29	55.44	0.05544	0
2015	8.29	63.73	0.06373	0
2016	8.29	72.02	0.07202	0
2017	9.69	81.71	0.08171	0.168878
2018	9.69	91.4	0.0914	0
2019	9.69	101.09	0.10109	0
2020	8.29	109.38	0.10938	-0.144479
2021	9.62	119	0.119	0.160434
2022	9.62	128.62	0.12862	0
2023	15.62	144.24	0.14424	0.623701
2024	16.12	160.36	0.16036	0.0320102
2025	30.64	191	0.191	0.900744
2026	33.64	224.64	0.22464	0.0979112
2027	33.64	258.28	0.25828	0
2028	33.64	291.92	0.29192	0
2029	33.64	325.56	0.32556	0
2030	33.64	359.2	0.3592	0
				0.152439
			1.45344e-135
			-310.475
[truncated: 23 more columns]

## Sheet: Regional Storage demands
State	NZA E+ scenario	Decarb America High electrification			Region		NZA E+ scenario	Decarb America High electrification
	Storage rate (Mt/y) by 2050	Storage rate (Mt/y) by 2050			Hubs	States	Storage rate (Mt/y) by 2050	Storage rate (Mt/y) by 2050
California	80.1	41.6			California	california	80.1	41.6
						Washington	0	3.7
Illinois	14.9	57.9				Oregon	0	4.6
Kentucky	6.52	17				Utah	0	5.7
						Idaho	0	1
Missouri	3.73	17.6				Nevada	0	1.2
New Hampshire	0	0				Arizona	0	5.1
North Carolina	0	11.7				TOTAL	80.1	62.9
Oregon	0	4.6
South Dakota	8.39	13.2			North Dakota	North Dakota	25.2	9.1
						Montana	13.1	5.5
Wisconsin	0	3.8				Wyoming	0	4.2
Alabama	35.4	29.7				South Dakota	8.39	13.2
Colorado	2.8	15.2				TOTAL	46.69	32
Florida	42.9	27.9
Indiana	7.46	51.5
Louisiana	163	51.1			Midwestern	Michigan	0	36.5
Michigan	0	36.5				Maine	0	4.3
Montana	13.1	5.5				Minnesota	0	8.9
						Iowa	0	18.4
North Dakota	25.2	9.1				Pennsylvania	0	17.9
Pennsylvania	0	17.9
Tennessee	3.73	12.4				West Virginia	0	3.8
Virginia	0	8.8				Illinois	14.9	57.9
Wyoming	0	4.2				Kentucky	6.52	17
Arizona	0	5.1				Missouri	3.73	17.6
						Wisconsin	0	3.8
Georgia	16.8	15.4				Indiana	7.46	51.5
Iowa	0	18.4				Ohio	0	23
Maine	0	4.3				New York	0	4.1
Minnesota	0	8.9				TOTAL	32.61	264.7
Nebraska	0	25.9
New Mexico	13.1	59.9			Gulf Coast	Oklahoma	7.46	8.3
Ohio	0	23				South Carolina	0	13.4
						Kansas	5.59	35.4
Texas	363	313				Maryland	0	7.5
Washington	0	3.7				Mississippi	80.1	22.3
Arkansas	35.4	16.1				Arkansas	35.4	16.1
						Texas	363	313
Idaho	0	1				New Mexico	13.1	59.9
Kansas	5.59	35.4				Georgia	16.8	15.4
Maryland	0	7.5				Tennessee	3.73	12.4
Mississippi	80.1	22.3				Virginia	0	8.8
Nevada	0	1.2				Louisiana	163	51.1
New York	0	4.1				Alabama	35.4	29.7
Oklahoma	7.46	8.3				Colorado	2.8	15.2
South Carolina	0	13.4				Florida	42.9	27.9
Utah	0	5.7				North Carolina	0	11.7
West Virginia	0	3.8				Nebraska	0	25.9
National aggregate	928.68	1033.6				TOTAL	769.28	674

## Sheet: Historical Oil production
Oil production in million tones							Oil production in (Thousand Barrels per Day)
Year	UK	Annual Growth		Norway	Annual Growth		Year	U.S. Field Production of Crude Oil	Annual Growth		Year	Federal Offshore--Gulf of Mexico Field Production of Crude Oil	Annual Growth
1965	0.084			0			1900-06-30	174			1981-06-30	719
1966	0.078	-0.0714286		0			1901-06-30	190	0.091954		1982-06-30	786	0.093185
1967	0.089	0.141026		0			1902-06-30	243	0.278947		1983-06-30	876	0.114504
1968	0.084	-0.0561798		0			1903-06-30	275	0.131687		1984-06-30	956	0.0913242
1969	0.085	0.0119048		0			1904-06-30	320	0.163636		1985-06-30	941	-0.0156904
1970	0.156	0.835294		0			1905-06-30	369	0.153125		1986-06-30	960	0.0201913
1971	0.212	0.358974		0.292781			1906-06-30	347	-0.0596206		1987-06-30	892	-0.0708333
1972	0.333	0.570755		1.61471	4.51507		1907-06-30	455	0.311239		1988-06-30	818	-0.0829596
1973	0.372	0.117117		1.5615	-0.0329525		1908-06-30	488	0.0725275		1989-06-30	764	-0.0660147
1974	0.41	0.102151		1.70789	0.09375		1909-06-30	502	0.0286885		1990-06-30	739	-0.0327225
1975	1.568	2.82439		9.22259	4.4		1910-06-30	574	0.143426		1991-06-30	799	0.0811908
1976	12.169	6.76084		13.6516	0.480235		1911-06-30	604	0.0522648		1992-06-30	822	0.028786
1977	38.265	2.14447		14.0047	0.0258633		1912-06-30	609	0.00827815		1993-06-30	825	0.00364964
1978	54.006	0.411368		17.3717	0.240418		1913-06-30	681	0.118227		1994-06-30	860	0.0424242
1979	77.854	0.441581		19.4995	0.12249		1914-06-30	728	0.0690162		1995-06-30	943	0.0965116
1980	80.467	0.0335628		25.0496	0.284628		1915-06-30	770	0.0576923		1996-06-30	1021	0.0827147
1981	89.48	0.112009		24.2923	-0.0302316		1916-06-30	822	0.0675325		1997-06-30	1129	0.105779
1982	103.219	0.153543		25.2315	0.0386614		1917-06-30	919	0.118005		1998-06-30	1228	0.0876882
1983	114.96	0.113748		31.3976	0.244382		1918-06-30	920	0.00108814		1999-06-30	1354	0.102606
1984	126.065	0.0965988		35.9548	0.145142		1919-06-30	1037	0.127174		2000-06-30	1430	0.05613
1985	127.611	0.0122635		39.2108	0.0905597		1920-06-30	1210	0.166827		2001-06-30	1536	0.0741259
1986	127.068	-0.00425512		43.034	0.0975044		1921-06-30	1294	0.0694215		2002-06-30	1555	0.0123698
1987	123.351	-0.0292521		50.1153	0.164549		1922-06-30	1527	0.180062		2003-06-30	1537	-0.0115756
1988	114.459	-0.072087		56.9795	0.13697		1923-06-30	2007	0.314342		2004-06-30	1463	-0.0481457
1989	91.71	-0.198752		74.9091	0.314666		1924-06-30	1951	-0.0279023		2005-06-30	1279	-0.125769
1990	91.604	-0.00115582		82.1431	0.0965699		1925-06-30	1700	-0.128652		2006-06-30	1293	0.0109461
1991	91.26	-0.00375529		93.8422	0.142425		1926-06-30	2112	0.242353		2007-06-30	1282	-0.00850735
1992	94.251	0.0327745		106.901	0.139153		1927-06-30	2469	0.169034		2008-06-30	1157	-0.0975039
1993	100.189	0.063002		114.128	0.0676108		1928-06-30	2463	-0.00243013		2009-06-30	1562	0.350043
1994	126.542	0.263033		128.583	0.126652		1929-06-30	2760	0.120585		2010-06-30	1552	-0.00640205
1995	129.894	0.0264892		138.4	0.0763455		1930-06-30	2460	-0.108696		2011-06-30	1317	-0.151418
1996	129.741	-0.00117788		154.664	0.117519		1931-06-30	2332	-0.0520325		2012-06-30	1266	-0.0387244
1997	127.883	-0.0143208		156.228	0.01011		1932-06-30	2145	-0.0801887	0.054546	2013-06-30	1255	-0.00868878
1998	132.633	0.0371433		149.6	-0.0424234		1933-06-30	2481	0.156643		2014-06-30	1397	0.113147
1999	137.099	0.0336719		149.674	0.000491247		1934-06-30	2488	0.00282144		2015-06-30	1515	0.0844667
2000	126.245	-0.079169		160.074	0.0694843		1935-06-30	2723	0.0944534		2016-06-30	1600	0.0561056
2001	116.678	-0.0757783		161.761	0.0105411		1936-06-30	3001	0.102093		2017-06-30	1681	0.050625
2002	115.944	-0.00629183		157.359	-0.0272105		1937-06-30	3500	0.166278		2018-06-30	1759	0.046401
2003	106.073	-0.0851386		153.393	-0.0252054		1938-06-30	3324	-0.0502857		2019-06-30	1897	0.0784537
2004	95.374	-0.100864		150.223	-0.0206691		1939-06-30	3464	0.0421179		2020-06-30	1666	-0.121771
2005	84.7211	-0.111696		138.434	-0.0784733		1940-06-30	4107	0.185624		2021-06-30	1707	0.0246098
2006	76.5778	-0.0961187		128.852	-0.0692185		1941-06-30	3847	-0.0633065		average annual growth rate		0.0326497
2007	76.5751	-3.59112e-05		118.434	-0.0808521		1942-06-30	3796	-0.0132571				1981-2011
2008	71.7888	-0.0625041		114.454	-0.0336064		1943-06-30	4125	0.0866702
2009	68.1985	-0.0500118		108.375	-0.0531101		1944-06-30	4584	0.111273	0.032038
2010	62.9616	-0.0767895		98.5906	-0.0902846		1945-06-30	4695	0.0242147	0.0321191
2011	51.9724	-0.174538		93.3658	-0.0529953		1946-06-30	4749	0.0115016
2012	44.5608	-0.142606		87.045	-0.0676988		1947-06-30	5088	0.0713834
2013	40.6464	-0.0878447		82.9301	-0.0472738		1948-06-30	5520	0.0849057
2014	39.9279	-0.0176761		84.9664	0.0245544		1949-06-30	5046	-0.0858696
2015	45.2877	0.134237		87.6365	0.031426		1950-06-30	5407	0.0715418
2016	47.4446	0.0476254		90.3067	0.0304689		1951-06-30	6158	0.138894
2017	46.6303	-0.0171621		88.8568	-0.0160551		1952-06-30	6256	0.0159143
2018	50.8704	0.0909292		83.3184	-0.0623301		1953-06-30	6458	0.032289
2019	51.8177	0.0186222		79.7778	-0.0424944		1954-06-30	6342	-0.0179622
2020	48.9853	-0.0546618		92.036	0.153654		1955-06-30	6807	0.0733207
2021	40.8648	-0.165773		93.7963	0.019126		1956-06-30	7151	0.0505362
average annual growth rate		1.19948			0.353429		1957-06-30	7170	0.00265697
		1974-1984			1974-1994		1958-06-30	6710	-0.0641562
							1959-06-30	7054	0.0512668
							1960-06-30	7035	-0.00269351
Source: BP 2021 statistical Review							1961-06-30	7183	0.0210377
							1962-06-30	7332	0.0207434
							1963-06-30	7542	0.0286416
							1964-06-30	7614	0.00954654
							1965-06-30	7804	0.024954
							1966-06-30	8295	0.0629165
							1967-06-30	8810	0.0620856
							1968-06-30	9096	0.0324631
							1969-06-30	9238	0.0156113
							1970-06-30	9637	0.0431912
							1971-06-30	9463	-0.0180554
							1972-06-30	9441	-0.00232484
							1973-06-30	9208	-0.0246796
							1974-06-30	8774	-0.0471329
							1975-06-30	8375	-0.0454753
							1976-06-30	8132	-0.0290149
							1977-06-30	8245	0.0138957
							1978-06-30	8707	0.056034
							1979-06-30	8552	-0.0178018
							1980-06-30	8597	0.00526193
							1981-06-30	8572	-0.00290799
							1982-06-30	8649	0.00898273
							1983-06-30	8688	0.00450919
							1984-06-30	8879	0.0219843
							1985-06-30	8971	0.0103615
							1986-06-30	8680	-0.0324379
							1987-06-30	8349	-0.0381336
							1988-06-30	8140	-0.0250329
							1989-06-30	7613	-0.064742
							1990-06-30	7355	-0.0338894
							1991-06-30	7417	0.00842964
							1992-06-30	7171	-0.033167
							1993-06-30	6847	-0.045182
							1994-06-30	6662	-0.0270191
							1995-06-30	6560	-0.0153107
							1996-06-30	6465	-0.0144817
							1997-06-30	6452	-0.00201083
							1998-06-30	6252	-0.0309981
							1999-06-30	5881	-0.059341
							2000-06-30	5822	-0.0100323
							2001-06-30	5801	-0.00360701
							2002-06-30	5744	-0.00982589
							2003-06-30	5649	-0.016539
							2004-06-30	5441	-0.0368207
							2005-06-30	5184	-0.047234
							2006-06-30	5086	-0.0189043
							2007-06-30	5074	-0.00235942
							2008-06-30	5000	-0.0145842
							2009-06-30	5357	0.0714
							2010-06-30	5484	0.0237073
							2011-06-30	5674	0.0346462
							2012-06-30	6524	0.149806
							2013-06-30	7497	0.149142
							2014-06-30	8793	0.172869
							2015-06-30	9442	0.0738087
							2016-06-30	8848	-0.0629104
							2017-06-30	9359	0.0577532
							2018-06-30	10953	0.170317
							2019-06-30	12315	0.124349
							2020-06-30	11318	-0.0809582
							2021-06-30	11254	-0.00565471
							average annual growth rate		0.0289543
									1925-1970
							Source: EIA https://www.eia.gov/dnav/pet/hist/LeafHandler.ashx?n=pet&s=mcrfpus2&f=a

## Sheet: USDOE storage resoure estimates
Medium Estimates only in Billion Metric Tons
Country	State	Oil and Natural Gas	Unmineable Coal	Saline Formation	Column1
US	Alabama	0.09	2.98	307.34
US	Alaska		13.44
Canada	Alberta	1.49	0.03	76.74
US	Arizona			0.42
US	Arkansas	0.18	2.46	21.2
Canada	British Columbia			1.87
US	California	4.85		147.55
Canada	Canadian Federal Offshore			4.65
US	Colorado	2.35	0.65	131.11
US	Connecticut
US	Delaware			0.04
Canada	District of Columbia
US	Florida	0.03	1.95	246.45
US	Georgia		0.02	148.7
US	Hawaii
US	Idaho			0.15
US	Illinois	0.2	2.38	80.75
US	Indiana	0.04	0.14	66.67
US	Iowa		0.01
US	Kansas	1.25		34.4
US	Kentucky	1.75	0.18	46.43
US	Louisiana	5.7	12.89	743.55
US	Maine
Canada	Manitoba	0.03		13.14
US	Maryland			1.88
US	Massachusetts
US	Michigan	0.26		45.56
US	Minnesota
US	Mississippi	0.45	8.46	459.15
US	Missouri		0.01	0.1
US	Montana	0.38	0.33	335.74
US	Nebraska	0.03		54.47
US	Nevada
Canada	new Brunswick
US	New Hampshire
US	New Jersey
US	New Mexico	9.71	0.16	129.29
US	New York	0.08		4.37
Canada	Newfoundland & Labrador
US	North Carolina			6.51
US	North Dakota	0.91	0.54	136.5
Canada	Northwest Territories
Canada	Nova Scotia
US	Ohio	1.08	0.12	9.91
US	Oklahoma	4.4		76.87
Canada	Ontario			0.01
US	Oregon			33.15
US	Pennsylvania	1.34	0.27	17.34
US	Puerto Rico
Canada	Quebec
US	Rhode Island
Canada	Sasktchewan	0.96		285.22
US	South Carolina			31.07
US	South Dakota			7.04
US	Tennessee			1.85
US	Texas	137.6	21.8	1505.79
US	US federal offshore	17.18	2.63	2277.24
US	Utah	2.39	0.07	88.65
US	Vermont
US	Virginia	0.01	0.37	0.86
US	Washington		0.92	154.26
US	West Virginia	9.84	0.37	11.19
US	Wisconsin
US	Whyoming	0.59	6.64	570.92
		185.51		5657.23	5842.74
					0.968249	of USDOE onshore and state waters storage estimate is within saline aquifers
Source:https://www.netl.doe.gov/sites/default/files/2018-10/ATLAS-V-2015.pdf

[truncated: 1 more sheets: Exponential Models ]
